# Supplementary material for: Clinical report of six-month follow-up after cementing PEEK crown on molars
Source: Sci Rep. 2022 Nov 9;12:19070. doi: 10.1038/s41598-022-23458-5 (PMC9646781; doi:10.1038/s41598-022-23458-5)
Supplement: Supplementary file 1 — Supplementary Information. [file 41598_2022_23458_MOESM1_ESM.xlsx]

## Sheet: state of progress
					state of progress
Sbject No.	case No.	sex	age	tooth	agreement	impression	cementing	Evaluation after 6 months	type of cement
1	1	male	67	6┘	20181025	20181115	20181211	withdrawal	SB
2	2	female	51	└6	20181108	20190110	20190131	20190725	SB
3	3	female	70	7┘	20181016	20181205	20190117	20190718	SB
4	4	female	47	6┐	20190108	20190116	20190213	20190821	SB
5	5	female	41	7┐	20181206	20190130	20190313	20190912	SB
6	6	female	78	7┘	20190508	20190313	20190507	20191107	SB
7	7	male	79	7┐	20190201	20190208	20190308	20190912	SB
7	8	male		8┐	20190201	20190208	20190308	20190912	SB
8	9	female	67	6┘	20190212	20190226	20190326	20190926	SB
9	10	male	82	6┘	20190402	20190402	20190425	20191023	SB
10	11	male	23	7┐	20200410	20200226	20200415	20201015	SB
5	12	female		7┘	20181206	20190423	20190516	20191114	3M
11	13	male	64	6┘	20190911	20190911	20191015	20200513	3M
12	14	female	53	6┐	20190319	20190319	20190415	20191010	3M
13	15	female	46	6┘	20191001	20191029	20191126	20200526	3M
14	16	male	65	└6	20190227	20190227	20190326	20190919	3M
15	17	male	58	┌7	20190523	20190704	20190806	20200206	3M
16	18	female	67	└6	20190926	20190926	20191114	20200603	3M
16	19	female		└7	20190926	20190926	20191114	20200603	3M
17	20	female	63	└7	20191017	20191114	20191205	20200604	3M
18	21	female	50	7┐	20191105	20191105	20191204	20200604	3M
19	22	female	76	6┘	20191025	20191025	20191121	20200518	3M
20	23	female	64	6┘	20191112	20191112	20191217	20200616	3M
	total	mean	60.55	20patients
		SD	14.2495

## Sheet: Oral Assessment  at cementing
										Conditions of PEEK crown in the oral cavity at the time of cementing
装置数	症例番号	氏名	ID	性	Sbject No.	case No.	sex	age	tooth	Margin conformation	Adjacent surface contact condition	Occlusal contact	type of cement
1	1	石木 守	12648168	男	1	1	male	67	6┘	Good	Excellent	Excellent	SB
2	2	林 睦	12578779	女	2	2	female	51	└6	Excellent	Excellent	Excellent	SB
3	3	西岡里子	12916060	女	3	3	female	70	7┘	Good	Excellent	Excellent	SB
4	4	大友啓子	88112842	女	4	4	female	47	6┐	Excellent	Excellent	Excellent	SB						B
5	5	橋本知依	12601761	女	5	5	female	41	7┐	Excellent	Excellent	Excellent	SB
7	6	金川多美子	92164862	女	6	6	female	78	7┘	Excellent	Excellent	Excellent	SB
8	7	中本征二	9312984	男	7	7	male	79	7┐	Excellent	Excellent	Excellent	SB
9		中本征二	9312984		7	8	male		8┐	Excellent	Excellent	Excellent	SB
10	8	吉村幸子	98023237	女	8	9	female	67	6┘	Excellent	Excellent	Excellent	SB
11	9	山本一友	9109448	男	9	10	male	82	6┘	Excellent	Excellent	Excellent	SB
23	20	安田雅空斗		男	10	11	male	23	7┐	Excellent	Excellent	Excellent	SB
6		橋本知依	12601761		5	12	female		7┘	Excellent	Excellent	Excellent	3M
12	10	西元俊典	96121538	男	11	13	male	64	6┘	Excellent	Excellent	Excellent	3M
13	11	寺田伸子	12951794	女	12	14	female	53	6┐	Excellent	Excellent	Excellent	3M
14	12	中田優子	10727840	女	13	15	female	46	6┘	Excellent	Excellent	Excellent	3M
15	13	森本二郎	90025164	男	14	16	male	65	└6	Excellent	Excellent	Excellent	3M
16	14	新町覚志	90033002	男	15	17	male	58	┌7	Excellent	Excellent	Excellent	3M
17	15	吉村幸子	98023237	女	16	18	female	67	└6	Excellent	Excellent	Excellent	3M
18		吉村幸子	98023237	女	16	19	female		└7	Excellent	Excellent	Excellent	3M
19	16	前田邦子	97090625	女	17	20	female	63	└7	Excellent	Excellent	Excellent	3M
20	17	田村由美子	89159636	女	18	21	female	50	7┐	Excellent	Excellent	Excellent	3M
21	18	久保耐子	98026552	女	19	22	female	76	6┘	Excellent	Good	Excellent	3M
22	19	岩田智恵利	10816577	女	20	23	female	64	6┘	Excellent	Excellent	Excellent	3M

## Sheet: Abutment Tooth Form
						Abutment tooth height(mm)
Sbject No.	case No.	sex	age	tooth	Dental Antagonist	①：Buccal side ②：Lingual side ③：Mesial side ④：distal side(mm)	Clearance (mm)	type of cement
1	1	male	67	6┘	Full metal crown	①7.47 ②5.15 ③3.00 ④5.80	2.0≦	SB
2	2	female	51	└6	Full metal crown	①3.34 ②4.19 ③2.19 ④2.47	1.5≦	SB
3	3	female	70	7┘	Full metal crown	①6.36 ②4.61 ③4.25 ④3.76	1.5≦	SB
4	4	female	47	6┐	Full metal crown	①3.67 ②3.12 ③1.23 ④1.48	1.5≦	SB
5	5	female	41	7┐	Temporary crown	①4.27 ②2.99 ③2.32 ④2.65	1.5≦	SB
6	6	female	78	7┘	Ceramics	①3.85 ②3.93 ③4.16 ④3.17	1.0≦	SB
7	7	male	79	7┐	Hard resin teeth (Removable denture)	①5.59 ②4.16 ③3.86 ④5.44	2.0≦	SB
7	8	male		8┐	Full metal crown	①4.36 ②3.86 ③5.12 ④2.36	1.5≦	SB
8	9	female	67	6┘	Ceramics (Implant)	①4.37 ②4.75 ③2.67 ④2.30	2.0≦	SB
9	10	male	82	6┘	Full metal crown	①6.19 ②4.78 ③4.73 ④5.01	1.5≦	SB
10	11	male	23	7┐	Normal tooth	①5.01 ②3.06 ③2.02 ④4.40	1.5≦	SB
5	12	female		7┘	PEEK crown	①5.91 ②3.90 ③3.31 ④2.72	1.0≦	RU
11	13	male	64	6┘	Zirconia crown	①6.13 ②4.02 ③3.25 ④4.82	2.0≦	RU
12	14	female	53	6┐	Full metal crown	①2.55 ②3.11 ③1.86 ④2.22	1.0≦	RU
13	15	female	46	6┘	Metal inlay	①6.27 ②5.07 ③2.80 ④2.93	2.0≦	RU
14	16	male	65	└6	Zirconia crown	①7.18 ②5.39 ③6.40 ④4.86	2.0≦	RU
15	17	male	58	┌7	Normal tooth	①3.62 ②2.37 ③2.11 ④1.22	2.0≦	RU
16	18	female	67	└6	Metal ceramic crown	①5.41 ②5.92 ③3.14 ④3.86	2.0≦	RU
16	19	female		└7	Metal ceramic crown	①5.72 ②3.47 ③3.11 ④3.66	2.0≦	RU
17	20	female	63	└7	Metal inlay	①3.30 ②4.17 ③3.26 ④1.64	2.0≦	RU
18	21	female	50	7┐	Normal tooth	①3.83 ②2.92 ③2.44 ④1.40	1.0≦	RU
19	22	female	76	6┘	Normal tooth	①5.12 ②3.55 ③2.63 ④2.69	1.0≦	RU
20	23	female	64	6┘	Metal inlay	①6.20 ②3.53 ③1.60 ④3.28	1.0≦	RU

## Sheet: Reason for prosthetic
Sbject No.	case No.	sex	age	tooth	Reason for treatment	Dental Antagonist	type of cement
1	1	male	67	6┘	Apical periodontitis	Full metal crown	SB
2	2	female	51	└6	Apical periodontitis	Full metal crown	SB
3	3	female	70	7┘	Pulpitis	Full metal crown	SB
4	4	female	47	6┐	Apical periodontitis	Full metal crown	SB
5	5	female	41	7┐	Apical periodontitis	Temporary crown	SB
6	6	female	78	7┘	Detal caries	Ceramic	SB
7	7	male	79	7┐	Apical periodontitis	Hard resin teeth(Removable denture)	SB
7	8	male	79	8┐	Apical periodontitis	Full metal crown	SB
8	9	female	67	6┘	Detal caries	Ceramic(Implant)	SB
9	10	male	82	6┘	Pulpitis	Full metal crown	SB
10	11	male	23	7┐	Pulpitis	Nomal tooth	SB
5	12	female	41	7┘	Apical periodontitis	PEEK crown	3M
11	13	male	64	6┘	Apical periodontitis	Zirconia crown	3M
12	14	female	53	6┐	Apical periodontitis	Full metal crown	3M
13	15	female	46	6┘	Apical periodontitis	Metal inlay	3M
14	16	male	65	└6	Apical periodontitis	Zirconia crown	3M
15	17	male	58	┌7	Coronal fracture	Nomal tooth	3M
16	18	female	67	└6	Apical periodontitis	Metal ceramic crown	3M
16	19	female	67	└7	Apical periodontitis	Metal ceramic crown	3M
17	20	female	63	└7	Apical periodontitis	Metal inlay	3M
18	21	female	50	7┐	Apical periodontitis	Nomal tooth	3M
19	22	female	76	6┘	Pulpitis	Nomal tooth	3M
20	23	female	64	6┘	Apical periodontitis	Metal inlay	3M

## Sheet: 6M Evaluation Items
					evaluation item after 6 month
Sbject No.	case No.	sex	age	tooth	Cracking	Fracture	Dehiscence	Occlusal contact	Pain	Secondary Caries	Occlusal surface condition	Surface texture	Discoloration/Stain	Plaque adhesion	Marginal gingiva	Occlusal surface condition of the dental antagonist	Adjacent surface contact condition	Crown condition for the need for retreatment	type of cement
1	1	male	67	6┘	-	-	-	-	-	-	-	-	-	-	-	-	-	-	SB
2	2	female	51	└6	A	A	A	A	A	A	A	B	A	A	A	A	A	A	SB
3	3	female	70	7┘	A	A	A	B	A	A	A	A	A	A	A	A	A	A	SB
4	4	female	47	6┐	A	A	A	A	A	A	A	A	A	A	A	A	A	A	SB
5	5	female	41	7┐	A	A	A	A	A	A	A	B	A	A	A	A	A	A	SB
6	6	female	78	7┘	A	A	A	A	A	A	A	A	A	A	A	A	A	A	SB
7	7	male	79	7┐	A	A	A	A	A	A	A	A	A	A	B	A	A	A	SB
7	8	male		8┐	A	A	A	A	A	A	A	A	A	A	B	A	A	A	SB
8	9	female	67	6┘	A	A	A	A	A	A	A	A	A	A	B	A	A	A	SB
9	10	male	82	6┘	A	A	A	B	A	A	B	B	B	A	A	A	A	A	SB
10	11	male	23	7┐	A	A	A	A	A	A	A	B	B	A	A	A	A	A	SB
5	12	female		7┘	A	A	A	A	A	A	A	A	A	A	A	A	A	A	3M
11	13	male	64	6┘	A	A	A	A	A	A	B	B	A	A	A	A	A	A	3M
12	14	female	53	6┐	A	A	A	A	A	A	A	A	A	A	A	A	A	A	3M
13	15	female	46	6┘	A	A	A	A	A	A	A	A	B	A	A	A	A	A	3M
14	16	male	65	└6	A	A	A	A	A	A	A	A	A	A	A	A	A	A	3M
15	17	male	58	┌7	A	A	A	A	A	A	A	A	A	A	A	A	A	A	3M
16	18	female	67	└6	A	A	A	A	A	A	A	A	B	A	B	A	A	A	3M
16	19	female		└7	A	A	A	A	A	A	A	A	B	A	B	A	A	A	3M
17	20	female	63	└7	A	A	A	A	A	A	A	A	A	A	A	A	A	A	3M
18	21	female	50	7┐	A	A	A	A	A	A	A	A	A	A	A	A	A	A	3M
19	22	female	76	6┘	A	A	A	A	A	A	A	B	B	A	A	A	A	A	3M
20	23	female	64	6┘	A	A	A	A	A	A	A	A	B	A	A	A	A	A	3M

## Sheet: Satisfaction Evaluation
					Patient satisfaction at six months after cementation
Sbject No.	case No.	sex	age	tooth	Improvement of chief complaint	Chewing	Aesthetic	type of cement
1	1	male	67	6┘	-	-	-	SB
2	2	female	51	└6	a	a	a	SB
3	3	female	70	7┘	a	a	a	SB
4	4	female	47	6┐	a	a	a	SB
5	5	female	41	7┐	a	a	ｂ	SB
6	6	female	78	7┘	a	a	a	SB
7	7	male	79	7┐	a	a	a	SB
7	8	male		8┐	a	a	a	SB
8	9	female	67	6┘	a	a	ｂ	SB
9	10	male	82	6┘	ｂ	a	a	SB
10	11	male	23	7┐	a	a	b	SB
5	12	female		7┘	a	a	ｂ	3M
11	13	male	64	6┘	a	a	a	3M
12	14	female	53	6┐	a	a	ｂ、	3M
13	15	female	46	6┘	a	a	ｂ	3M
14	16	male	65	└6	a	a	a	3M
15	17	male	58	┌7	a	a、	a	3M
16	18	female	67	└6	a	a	b、	3M
16	19	female		└7	a	a	b、	3M
17	20	female	63	└7	a	a	a	3M
18	21	female	50	7┐	a	a	ｂ	3M
19	22	female	76	6┘	a	b	a	3M
20	23	female	64	6┘	a	a	a	3M

## Sheet: PrescleⅡ
							PrescleⅡ	total				PrescleⅡ	left and right						PrescleⅡ	PEEK wearing side and non wearing side
Sbject No.	case No.	sex	age	tooth	type of cement		area ㎟	average Occlusal pressure Mpa	Max Occlusal pressure Mpa	Occlusalforce N		area ㎟(right)	area ㎟(left)	average Occlusal pressure(right) Mpa	average Occlusal pressure(left) Mpa	Occlusalforce(right) N	Occlusalforce(leftt) N		area(wearing side) ㎟	area (non wearing side)㎟	average Occlusal pressure(wearing side) Mpa	average Occlusal pressure(non wearing side) Mpa	Occlusalforce(wearing side) N	Occlusalforce(non wearing side) N
1	1	male	67	6┘	SB		35.8	27.2	120	971		18.7	17.1	27.4	26.9	512.3	458.8		18.7	17.1	27.4	26.9	512.3	458.8
2	2	female	51	└6	SB		10.7	27.4	120	293.3		5.9	4.8	27.2	27.7	161.6	131.7		4.8	5.9	27.7	27.2	131.7	161.6
3	3	female	70	7┘	SB		12.4	24.2	96.4	301.5		7.8	4.7	23.5	25.6	181.8	119.8		7.8	4.7	23.5	25.6	181.8	119.8
4	4	female	47	6┐	SB		8.7	35.1	95	305.2		4.1	4.6	37.3	33.2	153.9	151.3		4.1	4.6	37.3	33.2	153.9	151.3
5	5	female	41	7┐	SB		25.6	34.6	120	886.8		10.6	15.1	45.5	27	480.4	406.4		10.6	15.1	45.5	27	480.4	406.4
6	6	female	78	7┘	SB		21.8	27.6	120	600.7		8.3	13.5	29.1	26.7	240.4	360.3		8.3	13.5	29.1	26.7	240.4	360.3
7	7	male	79	7┐	SB		22.7	32.5	120	737.4		15.4	7.3	33.2	31.1	510.3	227.1		15.4	7.3	33.2	31.1	510.3	227.1
7	8	male		8┐	SB		22.7	32.5	120	737.4		28.9	8.6	33.8	26.4	977.7	228.1		28.9	8.6	33.8	26.4	977.7	228.1
8	9	female	67	6┘	SB		30.6	32	95.4	978.7		15.9	14.8	28.9	35.3	458.3	520.4		15.9	14.8	28.9	35.3	458.3	520.4
9	10	male	82	6┘	SB		42.4	24.1	120	1024.1		24.1	18.3	22.9	25.7	552.8	471.4		24.1	18.3	22.9	25.7	552.8	471.4
10	11	male	23	7┐	SB		35.2	32.9	120	1158.8		15.1	20.1	32.2	34.3	471.6	687.2		15.1	20.1	32.2	34.3	471.6	687.2
5	12	female		7┘	３M		25.6	34.6	120	886.8		10.6	15.1	45.5	27	480.4	406.4		10.6	15.1	45.5	27	480.4	406.4
11	13	male	64	6┘	３M		10.2	41.2	120	419.2		4.3	5.9	56.5	30.2	240	179.2		4.3	5.9	56.5	30.2	240	179.2
12	14	female	53	6┐	３M		15.7	28.6	108.9	448.3		5.9	9.8	30.2	27.6	177.5	270.9		5.9	9.8	30.2	27.6	177.5	270.9
13	15	female	46	6┘	３M		6.4	34.1	97.7	217.5		3.1	3.3	32.7	35.5	100	117.5		3.1	3.3	32.7	35.5	100	117.5
14	16	male	65	└6	３M		22.2	43.1	120	956.1		10.3	11.9	52.7	34.8	543.3	412.8		11.9	10.3	34.8	52.7	412.8	543.3
15	17	male	58	┌7	３M		50.1	31	120	1552.3		25.3	24.8	31.3	30.7	791.3	761		24.8	25.3	30.7	31.3	761	791.3
16	18	female	67	└6	３M		28.9	31.4	97.4	908.8		13	15.9	31.2	31.5	406	502.8		15.9	13	31.5	31.2	502.8	406
16	19	female		└7	３M		28.9	31.4	97.4	908.8		13	15.9	31.2	31.5	406	502.8		15.9	13	31.5	31.2	502.8	406
17	20	female	63	└7	３M		35.9	36.7	120	1319.6		14.7	21.3	38.8	35.3	570.2	749.4		21.3	14.7	35.3	38.8	749.4	570.2
18	21	female	50	7┐	３M		26.4	41.9	120	1106.1		18.8	7.6	44.7	35.2	840.2	265.9		18.8	7.6	44.7	35.2	840.2	265.9
19	22	female	76	6┘	３M		16.7	50.3	120	839.7		8.2	8.5	55.4	45.4	453.4	386.3		8.2	8.5	55.4	45.4	453.4	386.3
20	23	female	64	6┘	３M		29.1	24.6	94.4	716.3		22.3	6.8	24.4	25.2	544.4	171.9		22.3	6.8	24.4	25.2	544.4	171.9
						mean	24.5522	33	112.287	794.539	mean	13.2304	11.987	35.4609	30.8609	445.817	369.104	mean	13.7696	11.4478	34.5522	31.7696	453.735	361.187
						SD	10.8886	6.33671	10.8672	339.207	SD	7.05534	5.93921	9.74946	4.73192	221.732	191.806	SD	7.26519	5.5088	8.97275	6.60615	228.304	180.254

## Sheet: Gummy chewing ability
						Gummy chewing ability(Glucose concentration)
Sbject No.	case No.	sex	age	tooth	type of cement	Free mastication	wearing PEEK crown side	non-wearing PEEK crown side	type of cement
1	1	male	67	6┘	SB	190	174	206	SB
2	2	female	51	└6	SB	259	252	255	SB
3	3	female	70	7┘	SB	255	195	106	SB
4	4	female	47	6┐	SB	205	162	146	SB
5	5	female	41	7┐	SB	243	254	281	SB
6	6	female	78	7┘	SB	262	257	228	SB
7	7	male	79	7┐	SB	237	319	254	SB
7	8	male		8┐	SB	237	319	254	SB
8	9	female	67	6┘	SB	326	297	231	SB
9	10	male	82	6┘	SB	280	347	324	SB
10	11	male	23	7┐	SB	206	210	205	SB
5	12	female		7┘	３M	243	254	281	３M
11	13	male	64	6┘	３M	332	401	340	３M
12	14	female	53	6┐	３M	242	295	282	３M
13	15	female	46	6┘	３M	197	178	204	３M
14	16	male	65	└6	３M	238	227	203	３M
15	17	male	58	┌7	３M	284	289	337	３M
16	18	female	67	└6	３M	250	268	259	３M
16	19	female		└7	３M	250	268	259	３M
17	20	female	63	└7	３M	227	262	254	３M
18	21	female	50	7┐	３M	242	188	141	３M
19	22	female	76	6┘	３M	159	188	177	３M
20	23	female	64	6┘	３M	276	242	203	３M
					mean	245.217	254.174	236.087
					SD	38.9224	58.8193	58.9679
